# Supplementary material for: Kallikrein 5 Inhibition by the Lympho-Epithelial Kazal-Type Related Inhibitor Hinders Matriptase-Dependent Carcinogenesis
Source: Cancers (Basel). 2021 Aug 31;13(17):4395. doi: 10.3390/cancers13174395 (PMC8431081; doi:10.3390/cancers13174395)
Supplement: Supplementary file 1 [file cancers-13-04395-s001.zip]

Archive with 1 entries (1 files):
- cancers-1351020-supplementary.pdf
